# Supplementary material for: Quantitative Simulations of Siloxane Adsorption in Metal–Organic Frameworks
Source: ACS Appl Mater Interfaces. 2023 Jul 26;15(31):37828–36. doi: 10.1021/acsami.3c07158 (PMC10416143; doi:10.1021/acsami.3c07158)
Supplement: Supplementary file 2 — am3c07158_si_002.zip [file am3c07158_si_002.zip]

Archive with 1 entries (1 files):
- Chng et al.SI Data.xlsx
