# Supplementary material for: Quantitative Simulations of Siloxane Adsorption in Metal–Organic Frameworks
Source: ACS Appl Mater Interfaces. 2023 Jul 26;15(31):37828–36. doi: 10.1021/acsami.3c07158 (PMC10416143; doi:10.1021/acsami.3c07158)
Supplement: Supplementary file 2 — am3c07158_si_002.zip [file am3c07158_si_002.zip › Chng et al.SI Data.xlsx]

## Sheet: L2_FOTNIN_435K
P	loading_molkg
0.001	0.021667
0.01	0.113968
0.1	0.153118
1	0.159243
5	0.162282
10	0.161656
50	0.167941
100	0.17343
500	0.222869
1000	0.268722
5000	0.554941
10000	1.21301
50000	15.9045
100000	16.2125
150000	16.1551
500000	16.4791
1000000	16.2196
5000000	16.4138

## Sheet: L3_FOTNIN_435K
P	loading_molkg
0.001	0.120727
0.01	0.151376
0.1	0.137986
1	0.126022
5	0.162671
10	0.126781
50	0.138859
100	0.199411
500	0.34219
1000	0.536963
5000	11.4867
10000	11.2651
50000	11.4693
100000	11.6357
150000	11.441
500000	11.4607
1000000	11.5818
5000000	11.4796

## Sheet: L4_FOTNIN_435K
P	loading_molkg
0.001	4.13765e-07
0.01	3.31014e-06
0.1	9.93531e-05
1	0.000352255
5	0.00716234
10	0.0115806
50	0.178337
100	0.129352
500	9.0169
1000	8.65656
5000	8.99334
10000	9.07686
50000	9.11103
100000	8.94388
150000	9.19632
500000	8.93759
1000000	8.90616
3000000	8.92972

## Sheet: D4_FOTNIN_435K
P	loading_molkg
0.001	0
0.01	4.14e-07
0.1	5.09e-05
1	0.00120918
5	0.00184518
10	0.00623832
50	0.0196212
100	0.0288471
500	0.116737
1000	0.204058
5000	9.63078
10000	9.61831
50000	9.72345
100000	9.68977
150000	9.92865
500000	9.62083
1000000	9.82069
2000000	9.78121
4000000	9.68012

## Sheet: D5_FOTNIN_435K
P	loading_molkg
0.001	4.14e-07
0.01	1.66e-06
0.1	1.66e-05
1	0.000172532
5	0.000775681
10	0.0016959
50	0.00828959
100	0.0170178
500	0.105578
1000	7.41169
5000	7.43791
10000	7.47515
50000	7.44703
100000	7.48702
150000	7.36585
500000	7.39741
1000000	7.25071
1500000	7.33742

## Sheet: D6_FOTNIN_435K
P	loading_molkg
0.001	0
0.01	4.55e-06
0.1	3.85e-05
1	0.00039231
5	0.00194133
10	0.00404205
50	0.021246
100	0.0459185
500	6.08773
1000	5.92033
5000	6.1834
10000	6.11018
50000	5.9853
100000	5.94448
150000	6.05396
300000	6.06392
600000	5.98946

## Sheet: L2D4_FOTNIN_435K
P	L2_molkg	D4_molkg
1e-05	7.69283e-06	0
0.0001	8.18383e-07	0
0.001	0.00550283	0
0.01	0.023981	5.23767e-06
0.05	0.0297374	2.45515e-06
0.1	0.148997	5.89237e-06
0.5	0.157875	2.69944e-05
1	0.16122	4.68629e-05
5	0.161391	0.000238114
10	0.140221	0.000499185
50	0.163719	0.00239445
100	0.169002	0.00495805
500	0.237061	0.184678
1000	0.571909	1.97692
2000	2.02696	8.0189
3000	2.30681	8.0345
4000	2.52845	7.9866
5000	2.77017	7.9804
10000	3.45755	7.73662
50000	4.9856	6.96836
100000	6.46204	6.14366
500000	11.3392	3.07805
1000000	11.6152	2.88455
5000000	11.4995	3.02065

## Sheet: L4D4_FOTNIN_435K
P	L4_molkg	D4_molkg
1e-05	9.12409e-06	0
0.0001	9.12409e-06	0
0.001	6.47867e-07	1.07977e-07
0.01	5.2369e-06	6.47867e-07
0.1	4.42179e-05	1.02686e-05
0.5	0.147673	6.53937e-05
1	0.102074	0.00027774
5	0.147393	0.000683448
10	0.0324493	0.00103323
50	0.0803064	0.00446189
100	0.102759	0.00828353
300	6.67057	0.112945
500	8.43596	0.191064
1000	9.06629	0.223549
10000	9.26851	0.177364
1000000	9.4504	0.226571
1000000	9.34304	0.291597
5000000	9.24906	0.389007

## Sheet: L4D5_FOTNIN_435K
P	L4_molkg	D5_molkg
1e-05	0.0672882	0
0.0001	0	5.399e-08
0.001	8.63817e-07	3.7792e-07
0.01	0.114386	3.45527e-06
0.1	0.15389	3.31601e-05
0.5	0.0897013	0.000143292
1	0.143392	0.000301293
5	0.091461	0.00131013
10	0.161713	0.00264069
50	0.104221	0.00945716
100	0.145677	0.0172101
200	0.156761	0.0348886
300	5.23857	1.27203
400	5.82045	1.77879
500	6.28006	2.03069
1000	6.3234	2.16146
5000	6.91042	1.70493
10000	6.92765	1.56357
100000	7.27447	1.30778
1000000	7.88558	1.12371
5000000	7.89911	1.11837

## Sheet: D4_FOTNIN_298K
P	newff_loading_gg	uff_loading_gg
1e-06	0	0
2e-06	0	0
5e-06	0	0
1e-05	0	0
2e-05	0	0
5e-05	0	0
0.0001	0	0
0.0002	0	0
0.0005	0	0
0.001	0	0.0477793
0.002	0	0.0477793
0.005	0.000119448	0
0.01	0	0
0.02	0	0.0955585
0.05	0.000119448	0
0.1	0.000238896	0.0477793
0.2	0.000119448	0.0477793
0.5	0.00107503	0.1689
1	0.00477793	0.143338
2	0.0143338	0.374828
3	0.0225757	0.477793
4	0.0225757	0.630686
5	0.0230535	0.745476
6	0.0464653	0.392626
7	2.96231	0.907806
8	2.91454	0.573351
9	2.91454	2.81898
10	2.86676	2.72342

[truncated: 5 more sheets: D4_MIL101_298K, siloxane_VLE, E_PBED3, E_newFF, E_uff]
